# Supplementary material for: Impact of Cigarette Smoking on the Expression of Oxidative Stress-Related Genes in Cumulus Cells Retrieved from Healthy Women Undergoing IVF
Source: Int J Mol Sci. 2021 Dec 5;22(23):13147. doi: 10.3390/ijms222313147 (PMC8658611; doi:10.3390/ijms222313147)
Supplement: Supplementary file 1 [file ijms-22-13147-s001.zip]

Archive with 1 entries (1 files):
- ijms-1462978-supplementary.pdf
